# Supplementary material for: Ultra‐high sensitivity mass spectrometry quantifies single‐cell proteome changes upon perturbation
Source: Mol Syst Biol. 2022 Feb 28;18(3):e10798. doi: 10.15252/msb.202110798 (PMC8884154; doi:10.15252/msb.202110798)
Supplement: Supplementary file 2 — Dataset EV1 [file MSB-18-e10798-s002.xlsx]

## Sheet: GOBP
Type	Name	Count	Percentage of total
GOBP slim name	cellular process	1510	90.04
GOBP slim name	metabolic process	1212	72.27
GOBP slim name	cellular metabolic process	1151	68.63
GOBP slim name	primary metabolic process	1108	66.07
GOBP slim name	biological regulation	990	59.03
GOBP slim name	macromolecule metabolic process	953	56.83
GOBP slim name	nitrogen compound metabolic process	768	45.8
GOBP slim name	cellular nitrogen compound metabolic process	759	45.26
GOBP slim name	cellular component organization	711	42.4
GOBP slim name	response to stimulus	710	42.34
GOBP slim name	nucleobase-containing compound metabolic process	676	40.31
GOBP slim name	biosynthetic process	578	34.47
GOBP slim name	protein metabolic process	535	31.9
GOBP slim name	RNA metabolic process	505	30.11
GOBP slim name	establishment of localization	489	29.16
GOBP slim name	transport	474	28.26
GOBP slim name	developmental process	418	24.93
GOBP slim name	signal transduction	402	23.97
GOBP slim name	small molecule metabolic process	399	23.79
GOBP slim name	organelle organization	397	23.67
GOBP slim name	response to chemical stimulus	383	22.84
GOBP slim name	response to stress	372	22.18
GOBP slim name	catabolic process	314	18.72
GOBP slim name	macromolecule modification	301	17.95
GOBP slim name	cellular component assembly	287	17.11
GOBP slim name	protein modification process	275	16.4
GOBP slim name	protein transport	266	15.86
GOBP slim name	mRNA metabolic process	249	14.85
GOBP slim name	viral reproduction	241	14.37
GOBP slim name	RNA processing	237	14.13
GOBP slim name	macromolecular complex assembly	229	13.66
GOBP slim name	immune system process	221	13.18
GOBP slim name	multicellular organismal process	214	12.76
GOBP slim name	anatomical structure development	201	11.99
GOBP slim name	cell cycle	181	10.79
GOBP slim name	membrane organization	162	9.66
GOBP slim name	cellular component disassembly	152	9.06
GOBP slim name	protein targeting	150	8.94
GOBP slim name	mRNA processing	150	8.94
GOBP slim name	regulation of transport	148	8.83
GOBP slim name	cellular macromolecular complex assembly	148	8.83
GOBP slim name	organic acid metabolic process	147	8.77
GOBP slim name	mitotic cell cycle	147	8.77
GOBP slim name	cellular ketone metabolic process	147	8.77
GOBP slim name	death	146	8.71
GOBP slim name	regulation of protein modification process	145	8.65
GOBP slim name	DNA metabolic process	145	8.65
GOBP slim name	translation	144	8.59
GOBP slim name	cell death	144	8.59
GOBP slim name	regulation of cell cycle	139	8.29
GOBP slim name	RNA splicing	137	8.17
GOBP slim name	vesicle-mediated transport	136	8.11
GOBP slim name	protein complex assembly	135	8.05
GOBP slim name	cell differentiation	133	7.93
GOBP slim name	response to DNA damage stimulus	128	7.63
GOBP slim name	chromosome organization	127	7.57
GOBP slim name	protein modification by small protein conjugation or removal	126	7.51
GOBP slim name	homeostatic process	126	7.51
GOBP slim name	carbohydrate metabolic process	124	7.39
GOBP slim name	cellular membrane organization	121	7.22
GOBP slim name	response to endogenous stimulus	118	7.04
GOBP slim name	response to external stimulus	115	6.86
GOBP slim name	translational initiation	114	6.8
GOBP slim name	response to abiotic stimulus	114	6.8
GOBP slim name	cellular component movement	114	6.8
GOBP slim name	RNA catabolic process	111	6.62
GOBP slim name	proteolysis	109	6.5
GOBP slim name	regulation of organelle organization	108	6.44
GOBP slim name	cytoskeleton organization	105	6.26
GOBP slim name	locomotion	104	6.2
GOBP slim name	heterocycle metabolic process	104	6.2
GOBP slim name	anatomical structure morphogenesis	101	6.02
GOBP slim name	amine metabolic process	101	6.02
GOBP slim name	phosphorus metabolic process	99	5.9
GOBP slim name	lipid metabolic process	96	5.72
GOBP slim name	nucleobase-containing small molecule metabolic process	91	5.43
GOBP slim name	proteolysis involved in cellular protein catabolic process	90	5.37
GOBP slim name	translational elongation	89	5.31
GOBP slim name	regulation of translation	89	5.31
GOBP slim name	chromatin organization	86	5.13
GOBP slim name	cellular amino acid metabolic process	86	5.13
GOBP slim name	protein folding	85	5.07
GOBP slim name	generation of precursor metabolites and energy	83	4.95
GOBP slim name	regulation of body fluid levels	80	4.77
GOBP slim name	alcohol metabolic process	80	4.77
GOBP slim name	cellular lipid metabolic process	79	4.71
GOBP slim name	nucleotide metabolic process	78	4.65
GOBP slim name	cell proliferation	77	4.59
GOBP slim name	nucleocytoplasmic transport	76	4.53
GOBP slim name	nuclear transport	76	4.53
GOBP slim name	transmembrane transport	75	4.47
GOBP slim name	peptidyl-amino acid modification	74	4.41
GOBP slim name	DNA repair	74	4.41
GOBP slim name	nucleobase-containing compound transport	73	4.35
GOBP slim name	localization	73	4.35
GOBP slim name	cellular homeostasis	73	4.35
GOBP slim name	ribonucleoprotein complex assembly	72	4.29
GOBP slim name	coagulation	71	4.23
GOBP slim name	cell division	71	4.23
GOBP slim name	chromatin modification	67	4
GOBP slim name	ion transport	66	3.94
GOBP slim name	rRNA processing	64	3.82
GOBP slim name	multi-organism process	63	3.76
GOBP slim name	cell activation	62	3.7
GOBP slim name	cofactor metabolic process	60	3.58
GOBP slim name	cell motility	60	3.58
GOBP slim name	transcription from RNA polymerase II promoter	59	3.52
GOBP slim name	mitochondrion organization	58	3.46
GOBP slim name	cellular localization	57	3.4
GOBP slim name	response to heat	55	3.28
GOBP slim name	response to biotic stimulus	55	3.28
GOBP slim name	membrane invagination	53	3.16
GOBP slim name	Golgi vesicle transport	53	3.16
GOBP slim name	secretion	52	3.1
GOBP slim name	response to drug	52	3.1
GOBP slim name	cellular component morphogenesis	52	3.1
GOBP slim name	protein phosphorylation	51	3.04
GOBP slim name	organelle fission	51	3.04
GOBP slim name	anatomical structure formation involved in morphogenesis	50	2.98
GOBP slim name	cellular ion homeostasis	49	2.92
GOBP slim name	endocytosis	48	2.86
GOBP slim name	tRNA metabolic process	47	2.8
GOBP slim name	DNA replication	47	2.8
GOBP slim name	nuclear division	45	2.68
GOBP slim name	mitosis	45	2.68
GOBP slim name	cell communication	45	2.68
GOBP slim name	cell adhesion	45	2.68
GOBP slim name	biological adhesion	45	2.68
GOBP slim name	transcription initiation, DNA-dependent	44	2.62
GOBP slim name	vesicle organization	41	2.44
GOBP slim name	response to oxidative stress	41	2.44
GOBP slim name	response to extracellular stimulus	41	2.44
GOBP slim name	DNA recombination	41	2.44
GOBP slim name	regulation of mitotic cell cycle	39	2.33
GOBP slim name	cell development	38	2.27
GOBP slim name	rhythmic process	37	2.21
GOBP slim name	neurological system process	37	2.21
GOBP slim name	regulation of DNA metabolic process	36	2.15
GOBP slim name	histone modification	35	2.09
GOBP slim name	cellular aromatic compound metabolic process	33	1.97
GOBP slim name	one-carbon metabolic process	32	1.91
GOBP slim name	endosome transport	32	1.91
GOBP slim name	energy reserve metabolic process	31	1.85
GOBP slim name	behavior	31	1.85
GOBP slim name	regulation of protein stability	30	1.79
GOBP slim name	extracellular structure organization	29	1.73
GOBP slim name	extracellular matrix organization	29	1.73
GOBP slim name	tRNA aminoacylation for protein translation	28	1.67
GOBP slim name	sulfur compound metabolic process	28	1.67
GOBP slim name	signaling	28	1.67
GOBP slim name	embryo development	28	1.67
GOBP slim name	aging	28	1.67
GOBP slim name	protein glycosylation	27	1.61
GOBP slim name	cell-cell signaling	27	1.61
GOBP slim name	transcription termination, DNA-dependent	26	1.55
GOBP slim name	nucleoside metabolic process	25	1.49
GOBP slim name	exocytosis	25	1.49
GOBP slim name	cell junction organization	25	1.49
GOBP slim name	carbohydrate transport	25	1.49
GOBP slim name	regulation of gene expression, epigenetic	24	1.43
GOBP slim name	growth	23	1.37
GOBP slim name	telomere organization	22	1.31
GOBP slim name	muscle contraction	21	1.25
GOBP slim name	interspecies interaction between organisms	21	1.25
GOBP slim name	cell morphogenesis	21	1.25
GOBP slim name	tRNA processing	20	1.19
GOBP slim name	polysaccharide metabolic process	20	1.19
GOBP slim name	multicellular organismal development	20	1.19
GOBP slim name	chromosome segregation	20	1.19
GOBP slim name	transcription elongation, DNA-dependent	19	1.13
GOBP slim name	RNA modification	19	1.13
GOBP slim name	mitochondrial translation	19	1.13
GOBP slim name	DNA geometric change	19	1.13
GOBP slim name	detection of stimulus	19	1.13
GOBP slim name	protein dephosphorylation	18	1.07
GOBP slim name	organelle assembly	18	1.07
GOBP slim name	membrane fusion	18	1.07
GOBP slim name	glycerol ether metabolic process	18	1.07
GOBP slim name	establishment or maintenance of cell polarity	18	1.07
GOBP slim name	xenobiotic metabolic process	17	1.01
GOBP slim name	protein maturation	17	1.01
GOBP slim name	nucleus organization	17	1.01
GOBP slim name	cytoskeleton-dependent intracellular transport	17	1.01
GOBP slim name	protein polymerization	16	0.95
GOBP slim name	protein acylation	16	0.95
GOBP slim name	response to starvation	15	0.89
GOBP slim name	organic acid transport	15	0.89
GOBP slim name	hydrogen transport	15	0.89
GOBP slim name	vitamin metabolic process	14	0.83
GOBP slim name	lipid transport	14	0.83
GOBP slim name	peptide metabolic process	13	0.78
GOBP slim name	organelle fusion	13	0.78
GOBP slim name	Golgi organization	13	0.78
GOBP slim name	ribosomal large subunit biogenesis	12	0.72
GOBP slim name	response to osmotic stress	12	0.72
GOBP slim name	nucleobase-containing small molecule interconversion	12	0.72
GOBP slim name	DNA packaging	12	0.72
GOBP slim name	circulatory system process	12	0.72
GOBP slim name	cell growth	12	0.72
GOBP slim name	ribosome biogenesis	11	0.66
GOBP slim name	plasma membrane organization	11	0.66
GOBP slim name	gene silencing	11	0.66
GOBP slim name	DNA modification	11	0.66
GOBP slim name	cytokinesis	11	0.66
GOBP slim name	cellular aldehyde metabolic process	11	0.66
GOBP slim name	pigment metabolic process	10	0.6
GOBP slim name	oligosaccharide metabolic process	10	0.6
GOBP slim name	nucleobase-containing compound catabolic process	10	0.6
GOBP slim name	microtubule organizing center organization	10	0.6
GOBP slim name	membrane docking	10	0.6
GOBP slim name	cell recognition	10	0.6
GOBP slim name	protein alkylation	9	0.54
GOBP slim name	nucleotide-sugar metabolic process	9	0.54
GOBP slim name	hormone metabolic process	9	0.54
GOBP slim name	cellular respiration	9	0.54
GOBP slim name	cellular metabolic compound salvage	9	0.54
GOBP slim name	amine transport	9	0.54
GOBP slim name	ribosome assembly	8	0.48
GOBP slim name	ribosomal small subunit biogenesis	8	0.48
GOBP slim name	protein depolymerization	8	0.48
GOBP slim name	oxidative phosphorylation	8	0.48
GOBP slim name	developmental maturation	8	0.48
GOBP slim name	autophagy	8	0.48
GOBP slim name	organelle localization	7	0.42
GOBP slim name	endoplasmic reticulum organization	7	0.42
GOBP slim name	amino acid transport	7	0.42
GOBP slim name	vacuolar transport	6	0.36
GOBP slim name	snoRNA processing	6	0.36
GOBP slim name	molting cycle	6	0.36
GOBP slim name	cytokine production	6	0.36
GOBP slim name	vacuole organization	5	0.3
GOBP slim name	purine-containing compound salvage	5	0.3
GOBP slim name	meiotic cell cycle	5	0.3
GOBP slim name	meiosis	5	0.3
GOBP slim name	cytoplasmic translation	5	0.3
GOBP slim name	cellular amide metabolic process	5	0.3
GOBP slim name	cell maturation	5	0.3
GOBP slim name	transcription from RNA polymerase I promoter	4	0.24
GOBP slim name	ribosomal subunit export from nucleus	4	0.24
GOBP slim name	post-embryonic development	4	0.24
GOBP slim name	peptide transport	4	0.24
GOBP slim name	neurotransmitter transport	4	0.24
GOBP slim name	hormone transport	4	0.24
GOBP slim name	DNA ligation	4	0.24
GOBP slim name	behavioral interaction between organisms	4	0.24
GOBP slim name	syncytium formation	3	0.18
GOBP slim name	pigmentation	3	0.18
GOBP slim name	fluid transport	3	0.18
GOBP slim name	endosome organization	3	0.18
GOBP slim name	cell killing	3	0.18
GOBP slim name	blood circulation	3	0.18
GOBP slim name	transcription from RNA polymerase III promoter	2	0.12
GOBP slim name	tissue remodeling	2	0.12
GOBP slim name	secondary metabolic process	2	0.12
GOBP slim name	reproduction	2	0.12
GOBP slim name	protein lipidation	2	0.12
GOBP slim name	protein complex biogenesis	2	0.12
GOBP slim name	protein catabolic process	2	0.12
GOBP slim name	pigment granule organization	2	0.12
GOBP slim name	nitrogen cycle metabolic process	2	0.12
GOBP slim name	muscle adaptation	2	0.12
GOBP slim name	multicellular organismal movement	2	0.12
GOBP slim name	excretion	2	0.12
GOBP slim name	drug metabolic process	2	0.12
GOBP slim name	DNA integration	2	0.12
GOBP slim name	cellular ketone body metabolic process	2	0.12
GOBP slim name	cellular alkene metabolic process	2	0.12
GOBP slim name	pyrimidine-containing compound salvage	1	0.06
GOBP slim name	peroxisome organization	1	0.06
GOBP slim name	neurotransmitter metabolic process	1	0.06
GOBP slim name	isopentenyl diphosphate metabolic process	1	0.06
GOBP slim name	cytoplasm organization	1	0.06

## Sheet: GOCC
Type	Name	Count	Percentage of total
GOCC slim name	cell part	1632	97.32
GOCC slim name	organelle	1423	84.85
GOCC slim name	intracellular organelle	1241	74
GOCC slim name	intracellular membrane-bounded organelle	1069	63.74
GOCC slim name	membrane	847	50.51
GOCC slim name	macromolecular complex	835	49.79
GOCC slim name	cytoplasm	785	46.81
GOCC slim name	vesicle	716	42.7
GOCC slim name	nucleus	702	41.86
GOCC slim name	cytosol	686	40.91
GOCC slim name	extracellular organelle	684	40.79
GOCC slim name	protein complex	608	36.26
GOCC slim name	intracellular non-membrane-bounded organelle	537	32.02
GOCC slim name	nucleoplasm	518	30.89
GOCC slim name	ribonucleoprotein complex	281	16.76
GOCC slim name	mitochondrion	272	16.22
GOCC slim name	nucleolus	249	14.85
GOCC slim name	plasma membrane	246	14.67
GOCC slim name	cytoskeleton	144	8.59
GOCC slim name	cell projection	127	7.57
GOCC slim name	endoplasmic reticulum	114	6.8
GOCC slim name	cytoplasmic membrane-bounded vesicle	98	5.84
GOCC slim name	Golgi apparatus	93	5.55
GOCC slim name	extracellular space	83	4.95
GOCC slim name	spliceosomal complex	79	4.71
GOCC slim name	microtubule organizing center	79	4.71
GOCC slim name	neuron projection	64	3.82
GOCC slim name	centrosome	61	3.64
GOCC slim name	endosome	49	2.92
GOCC slim name	cell body	47	2.8
GOCC slim name	nuclear envelope	44	2.62
GOCC slim name	proteasome complex	42	2.5
GOCC slim name	cell surface	42	2.5
GOCC slim name	ribosome	41	2.44
GOCC slim name	chromosome	36	2.15
GOCC slim name	extracellular region	35	2.09
GOCC slim name	midbody	32	1.91
GOCC slim name	small ribosomal subunit	31	1.85
GOCC slim name	neuronal cell body	30	1.79
GOCC slim name	nuclear pore	28	1.67
GOCC slim name	kinetochore	27	1.61
GOCC slim name	intracellular	27	1.61
GOCC slim name	small nuclear ribonucleoprotein complex	24	1.43
GOCC slim name	preribosome	23	1.37
GOCC slim name	microbody	23	1.37
GOCC slim name	ubiquitin ligase complex	21	1.25
GOCC slim name	chromatin remodeling complex	21	1.25
GOCC slim name	cell cortex	20	1.19
GOCC slim name	vacuole	18	1.07
GOCC slim name	transcription factor complex	18	1.07
GOCC slim name	lysosome	17	1.01
GOCC slim name	synapse	16	0.95
GOCC slim name	protein serine/threonine phosphatase complex	16	0.95
GOCC slim name	peroxisome	16	0.95
GOCC slim name	lipid particle	16	0.95
GOCC slim name	cilium	16	0.95
GOCC slim name	proton-transporting two-sector ATPase complex	15	0.89
GOCC slim name	nucleosome	14	0.83
GOCC slim name	histone methyltransferase complex	14	0.83
GOCC slim name	filopodium	13	0.78
GOCC slim name	transcription elongation factor complex	12	0.72
GOCC slim name	site of polarized growth	12	0.72
GOCC slim name	nuclear chromosome	12	0.72
GOCC slim name	transcriptional repressor complex	11	0.66
GOCC slim name	extracellular matrix	11	0.66
GOCC slim name	small nucleolar ribonucleoprotein complex	10	0.6
GOCC slim name	polysome	10	0.6
GOCC slim name	apical part of cell	10	0.6
GOCC slim name	NADH dehydrogenase complex	9	0.54
GOCC slim name	exosome (RNase complex)	9	0.54
GOCC slim name	cell leading edge	9	0.54
GOCC slim name	receptor complex	7	0.42
GOCC slim name	microvillus	7	0.42
GOCC slim name	AP-type membrane coat adaptor complex	7	0.42
GOCC slim name	ubiquitin conjugating enzyme complex	6	0.36
GOCC slim name	retromer complex	6	0.36
GOCC slim name	signal recognition particle	5	0.3
GOCC slim name	proteinaceous extracellular matrix	5	0.3
GOCC slim name	F-actin capping protein complex	5	0.3
GOCC slim name	DNA replication factor C complex	5	0.3
GOCC slim name	condensin complex	5	0.3
GOCC slim name	RNA polymerase complex	4	0.24
GOCC slim name	respiratory chain complex III	4	0.24
GOCC slim name	pseudopodium	4	0.24
GOCC slim name	PcG protein complex	4	0.24
GOCC slim name	DNA helicase complex	4	0.24
GOCC slim name	brush border	4	0.24
GOCC slim name	transcription export complex	3	0.18
GOCC slim name	RNAi effector complex	3	0.18
GOCC slim name	nucleocytoplasmic shuttling complex	3	0.18
GOCC slim name	mRNA cleavage factor complex	3	0.18
GOCC slim name	endomembrane system	3	0.18
GOCC slim name	cyclin-dependent protein kinase holoenzyme complex	3	0.18
GOCC slim name	cohesin complex	3	0.18
GOCC slim name	tricarboxylic acid cycle enzyme complex	2	0.12
GOCC slim name	telomere cap complex	2	0.12
GOCC slim name	telomerase holoenzyme complex	2	0.12
GOCC slim name	septin complex	2	0.12
GOCC slim name	Sec61 translocon complex	2	0.12
GOCC slim name	respiratory chain complex IV	2	0.12
GOCC slim name	pyruvate dehydrogenase complex	2	0.12
GOCC slim name	protein acetyltransferase complex	2	0.12
GOCC slim name	photoreceptor inner segment	2	0.12
GOCC slim name	oxoglutarate dehydrogenase complex	2	0.12
GOCC slim name	origin recognition complex	2	0.12
GOCC slim name	nucleotide-excision repair complex	2	0.12
GOCC slim name	mitochondrial inner membrane presequence translocase complex	2	0.12
GOCC slim name	mitochondrial envelope	2	0.12
GOCC slim name	mismatch repair complex	2	0.12
GOCC slim name	MHC protein complex	2	0.12
GOCC slim name	endopeptidase Clp complex	2	0.12
GOCC slim name	dystrophin-associated glycoprotein complex	2	0.12
GOCC slim name	DNA polymerase complex	2	0.12
GOCC slim name	voltage-gated calcium channel complex	1	0.06
GOCC slim name	platelet dense tubular network	1	0.06
GOCC slim name	MHC class I peptide loading complex	1	0.06
GOCC slim name	mannosyltransferase complex	1	0.06
GOCC slim name	isoamylase complex	1	0.06
GOCC slim name	gamma-tubulin complex	1	0.06
GOCC slim name	endoplasmic reticulum Sec complex	1	0.06
GOCC slim name	DNA-directed RNA polymerase II, holoenzyme	1	0.06
GOCC slim name	death-inducing signaling complex	1	0.06
GOCC slim name	ATP-binding cassette (ABC) transporter complex	1	0.06

## Sheet: Description
Gene ontology enrichment of biological process and cellular compartment for the 434 single-cell measurements.
