# Supplementary material for: Ultra‐high sensitivity mass spectrometry quantifies single‐cell proteome changes upon perturbation
Source: Mol Syst Biol. 2022 Feb 28;18(3):e10798. doi: 10.15252/msb.202110798 (PMC8884154; doi:10.15252/msb.202110798)
Supplement: Supplementary file 3 — Dataset EV2 [file MSB-18-e10798-s001.xlsx]

## Sheet: Tami_Geiger
G1					S					G2M
Up	Fold-Change	Down	Fold-Change		Up	Fold-Change	Down	Fold-Change		Up	Fold-Change	Down	Fold-Change
MARCKS	1.49009	TOP2A	-1.72511		HTRA1	2.38551	MVP	-1.488		TOP2A	2.4434	HTRA1	-1.93731
LMO7	0.899941	CCNB2	-1.61683		NOLC1	2.0212	TMSB10	-1.40108		TOP2B	2.02169	NOLC1	-1.90432
EIF4A2	0.851307	CCNB1	-1.60919		GMNN	1.38215	UBE2C	-1.33574		UBE2C	1.87218	TUBGCP3	-1.35464
KRT1	0.765822	AURKA	-1.55045		ATP2A2	1.36783	ZNF622	-1.33262		KIF21A	1.85233	RBM3	-1.10209
GDA	0.75803	FAM83D	-1.39919		SLC44A2	1.34629	KIF21A	-1.29306		GNL1	1.80681	MARCKS	-1.0626
KRT2	0.755199	HMMR	-1.38055		RRM2	1.13446	LXN	-1.22271		FAM83D	1.70931	UNG	-1.05026
RBM3	0.752514	CCNA2	-1.37259		NAGLU	1.09038	LUC7L	-1.21707		HMGB1	1.68168	CTSC	-1.04968
HIST1H1E	0.73015	CKAP2	-1.36782		CANX	1.08776	HINT1	-1.19484		ZNF622	1.5606	SLC16A1	-1.04555
ALPP	0.696228	KIFC1	-1.36206		BCAP31	1.08615	MAP1LC3B	-1.1828		RIOK1	1.54313	CANX	-0.993561
TGM2	0.686661	BAZ1B	-1.34503		ABCD3	1.06211	GNL1	-1.16197		PLK1	1.54097	SRPRB	-0.98863
FTH1	0.674395	TPX2	-1.34469		CPT1A	1.04328	EIF3D	-1.11282		MAP1LC3B	1.50682	PTPRF	-0.985237
SCAF8	0.67205	CENPF	-1.33217		CCNA2	1.02092	RPS15	-1.10943		RBM19	1.4165	RBM4B	-0.969467
TRIP6	0.64752	GMNN	-1.316		TMX1	0.975477	AKR1A1	-1.09968		TRIO	1.40407	PGRMC1	-0.947367
KRT18	0.641544	RBM19	-1.27592		CYC1	0.950022	CLIC3	-1.06829		CCNB1	1.3869	HNRPDL	-0.925911
TMF1	0.63983	PLK1	-1.25457		UBE4A	0.94318	PTRF	-1.06574		PRPF4B	1.38331	MTDH	-0.925886
HNRNPA1	0.632759	ABCD3	-1.25195		POR	0.931799	CAPG	-1.05568		ANKZF1	1.38304	NAGLU	-0.92132
DBNL	0.630343	ANLN	-1.25178		PTPRF	0.920063	ANXA5	-0.997353		EIF5B	1.38008	TIMM23	-0.899965
CPA4	0.629273	ANP32B	-1.25157		WEE1	0.907038	UTP18	-0.997162		TMSB10	1.37345	ATP2A2	-0.894306
OGT	0.624613	CPM	-1.21575		UNG	0.89349	TRIO	-0.981487		AURKA	1.35406	DBN1	-0.890726
DAG1	0.616072	BUB1B	-1.19031		CKB	0.891806	NCAPD2	-0.977869		NCAPD2	1.34897	NDUFB11	-0.836031
ITGA6	0.590496	TK1	-1.18884		SLC25A3	0.884371	S100P	-0.957003		EIF3D	1.31175	KHDRBS1	-0.832001
c19orf21	0.58803	TTF2	-1.1748		TM9SF3	0.883837	TOP2A	-0.946768		ANP32A	1.30024	OAT	-0.826901
CHCHD3	0.575924	MDN1	-1.16597		KIFC1	0.875204	FTH1	-0.944914		NUSAP1	1.29042	POFUT1	-0.826799
CD44	0.57444	HMGB1	-1.10986		ATP1B3	0.870197	COPZ1	-0.942904		NOL10	1.28462	HCCS	-0.814697
DBN1	0.569523	KIF22	-1.09501		QSOX2	0.867897	ANP32A	-0.925892		SELENBP1	1.27192	POR	-0.775198
NASP	0.556629	CDC20	-1.03096		CCNB2	0.863769	EIF4A2	-0.922975		NCDN	1.22508	OPA1	-0.766584
TARDBP	0.546879	BRD3	-1.02335		SKP2	0.863024	AKAP13	-0.921501		PPP2R5D	1.2085	c19orf21	-0.756727
BAIAP2	0.53927	TOP2B	-1.01834		TUBGCP3	0.86231	GDA	-0.915098		GTPBP1	1.20833	RPA2	-0.754309
CTSC	0.538546	GNL1	-1.01728		ADCK3	0.861761	FNBP1	-0.905607		DNTTIP2	1.20379	UTP20	-0.751028
ARL6IP1	0.537001	NOL10	-0.99445		SLC16A1	0.830786	TRIM16	-0.90278		KRI1	1.18099	BASP1	-0.745834
ZNF326	0.519365	ANKZF1	-0.993198		CENPF	0.823814	DNTTIP2	-0.86772		BAZ1B	1.15717	NEO1	-0.745588
TARBP2	0.51866	CKAP5	-0.988674		MT-CO2	0.818983	LUC7L2	-0.867561		DDX27	1.15368	CHAF1B	-0.73694
CLIC3	0.510666	TACC3	-0.978407		GADD45GIP1	0.814957	STMN1	-0.867411		S100P	1.14879	AFG3L2	-0.733067
HNRPDL	0.508911	TXNIP	-0.978315		EPHX1	0.812491	ACTA2	-0.864208		RCC2	1.14841	COX5A	-0.731766
B2M	0.501558	DEK	-0.97757		LPCAT1	0.802055	S100A4	-0.857533		BUB1B	1.14833	BCAP31	-0.72965
SH3BGRL3	0.485001	RRM2	-0.96846		SLC38A5	0.800129	NAGK	-0.857086		TRIM16	1.14531	YME1L1	-0.721193
YLPM1	0.484364	KIF11	-0.966284		AFG3L2	0.786087	PKM	-0.851418		AKR1A1	1.11637	GLA	-0.705113
C7orf50	0.48233	SLC25A4	-0.963575		SRPRB	0.7845	MDH1	-0.847103		DFNA5	1.10182	KRT1	-0.704746
RBM4B	0.47621	VPRBP	-0.949617		PAF	0.7787	TSR1	-0.843487		S100A4	1.09713	KRT2	-0.69791
TRAFD1	0.473097	MADD	-0.942394		CYB5R3	0.776997	NUSAP1	-0.842016		RPS15	1.09694	PAXBP1	-0.691933
MVP	0.466772	NOP2	-0.940474		CLSPN	0.763825	LGALS3	-0.841095		SREK1	1.09515	GADD45GIP1	-0.68347
SEC61B	0.46431	SRSF3	-0.92532		TPX2	0.759577	TOP2B	-0.832813		FASN	1.09494	NHP2	-0.683109
MPRIP	0.452082	PRPF4B	-0.910912		MDN1	0.759069	RABGAP1	-0.828346		HINT1	1.08338	CKAP4	-0.682459
SPATS2L	0.451662	MRTO4	-0.894243		HMMR	0.75379	PCMT1	-0.826799		KIF20A	1.08299	PLRG1	-0.675571
PODXL	0.444916	KRI1	-0.879703		MFN2	0.741827	EIF5B	-0.823332		NDRG1	1.07657	HDAC2	-0.673984
SUMO2	0.444855	DHX29	-0.87365		NDUFAF3	0.741421	RIOK1	-0.822399		DKC1	1.06144	PRSS21	-0.673065
ZYX	0.439745	PDS5B	-0.84613		KIF22	0.733662	AKR1B1	-0.818558		LUC7L2	1.04783	RAB14	-0.671507
STMN1	0.438923	SMARCA4	-0.825247		YME1L1	0.732447	NACA	-0.817226		CDCA8	1.04653	MPRIP	-0.670958
ECD	0.433247	EIF2B5	-0.821808		UTP20	0.731503	YWHAH	-0.812979		PPP6R1	1.04411	HNRNPA1	-0.66539
BAG3	0.429977	ESPL1	-0.818188		TECR	0.719517	TMSB4X	-0.811272		ENO3	1.04311	ZNF326	-0.664492
CDKN2AIP	0.418467	RCC2	-0.815559		TK1	0.714432	RPL17	-0.808075		AKAP13	1.03481	NDUFB5	-0.66313
TRIM28	0.416416	SRSF7	-0.810192		LAMP1	0.711905	GALM	-0.806004		MOV10	1.03477	TARDBP	-0.662462
PGRMC1	0.41523	AURKB	-0.804224		FAM111B	0.709673	ADI1	-0.805037		PCMT1	1.02808	PTPN1	-0.661898
BCL9L	0.414247	ARF3	-0.802898		LETM1	0.70404	STAT5B	-0.804537		CDC20	1.02498	SDF4	-0.660469
COASY	0.412033	KIF14	-0.802515		ANP32B	0.700485	SH3KBP1	-0.796818		ASS1	1.02471	PTBP1	-0.660286
EFHD2	0.410343	SLC25A3	-0.80209		NCEH1	0.700417	SH3GLB2	-0.794363		DLGAP5	1.02232	DAG1	-0.659416
PRKCI	0.406015	SMAP	-0.794603		LMAN1	0.697924	PSME1	-0.793125		TTK	1.01789	SLC44A2	-0.658064
HMGN2	0.404407	C3	-0.79043		NDUFS2	0.694157	ENO3	-0.78746		AARS	1.0164	SSBP1	-0.657757
SDF4	0.403698	SBNO1	-0.78455		RSF1	0.682049	NQO1	-0.784901		KPNA2	1.01528	GLS	-0.656027
SPTAN1	0.400116	MT-CO2	-0.783913		MRPL39	0.681772	VCL	-0.783531		CKAP5	1.01285	FUCA2	-0.653852

## Sheet: Description
Top60 enriched genes for the cell cycle stages G1, S, and G2M from Geiger et al. used for the cell cycle stage prediction assignment of the single-cell proteomics data.
