# Supplementary material for: Ultra‐high sensitivity mass spectrometry quantifies single‐cell proteome changes upon perturbation
Source: Mol Syst Biol. 2022 Feb 28;18(3):e10798. doi: 10.15252/msb.202110798 (PMC8884154; doi:10.15252/msb.202110798)
Supplement: Supplementary file 4 — Dataset EV3 [file MSB-18-e10798-s006.xlsx]

## Sheet: Sig_Enr_Prot_NBvsTB
G2-M Phase (Nocodazole)								G1-S Phase (Thymidine)
-Log Student's T-test p-value NB_TB	Student's T-test q-value NB_TB	Student's T-test Difference NB_TB	Student's T-test Test statistic NB_TB	Protein.Group	Protein.Names	Genes	First.Protein.Description	-Log Student's T-test p-value NB_TB	Student's T-test q-value NB_TB	Student's T-test Difference NB_TB	Student's T-test Test statistic NB_TB	Protein.Group	Protein.Ids	Protein.Names	Genes	First.Protein.Description
2.6102	0.0105556	0.419207	1.81519	A8MWD9	RUXGL_HUMAN	SNRPGP15	Putative small nuclear ribonucleoprotein G-like protein 15	2.99135	0.0232929	-0.296537	-1.58798	O00629	O00629	IMA3_HUMAN	KPNA4	Importin subunit alpha-3
20.3332	0	0.658977	4.34444	E9PAV3-2	NACAM_HUMAN	NACA	Isoform of E9PAV3, Isoform 2 of Nascent polypeptide-associated complex subunit alpha, muscle-specific form	3.34753	0.0334979	-0.250038	-1.48537	O43399-5	O43399-5	TPD54_HUMAN	TPD52L2	Isoform of O43399, Isoform 5 of Tumor protein D54
5.46639	0	0.916815	3.2922	O00273	DFFA_HUMAN	DFFA	DNA fragmentation factor subunit alpha	2.55519	0.0321043	-0.288145	-1.50817	O43790	O43790	KRT86_HUMAN	KRT86	Keratin, type II cuticular Hb6
4.26273	0.0240594	0.250205	1.57636	O00410-3	IPO5_HUMAN	IPO5	Isoform of O00410, Isoform 3 of Importin-5	1.87371	0.0122065	-0.554433	-1.82188	O60499	O60499	STX10_HUMAN	STX10	Syntaxin-10
7.51475	0	0.815609	3.59421	O00762	UBE2C_HUMAN	UBE2C	Ubiquitin-conjugating enzyme E2 C	4.82993	0.00234234	-0.38547	-2.09948	O60888-2	O60888-2	CUTA_HUMAN	CUTA	Isoform of O60888, Isoform A of Protein CutA
2.29532	0.0338824	0.304558	1.48171	O14745	NHRF1_HUMAN	SLC9A3R1	Na(+)/H(+) exchange regulatory cofactor NHE-RF1	5.73454	0.00172549	-0.369109	-2.14975	O75347	O75347	TBCA_HUMAN	TBCA	Tubulin-specific chaperone A
2.37281	0.0249761	0.331475	1.56791	O14828	SCAM3_HUMAN	SCAMP3	Secretory carrier-associated membrane protein 3	2.88352	0.0290498	-0.280093	-1.52758	O75400-2	O75400-2	PR40A_HUMAN	PRPF40A	Isoform of O75400, Isoform 2 of Pre-mRNA-processing factor 40 homolog A
2.88815	0.0249811	0.292587	1.56075	O14907	TX1B3_HUMAN	TAX1BP3	Tax1-binding protein 3	3.51677	0.0280367	-0.258121	-1.53292	O75531	O75531	BAF_HUMAN	BANF1	Barrier-to-autointegration factor
9.96989	0	0.632506	3.44845	O14929	HAT1_HUMAN	HAT1	Histone acetyltransferase type B catalytic subunit	2.67954	0.0250047	-0.305573	-1.56346	O75947	O75947	ATP5H_HUMAN	ATP5H	ATP synthase subunit d, mitochondrial
6.31737	0.000820513	0.415595	2.37189	O14974	MYPT1_HUMAN	PPP1R12A	Protein phosphatase 1 regulatory subunit 12A	3.30875	0.0121053	-0.342415	-1.76545	O95816	O95816	BAG2_HUMAN	BAG2	BAG family molecular chaperone regulator 2
3.7426	0.0124557	0.313995	1.74449	O14979-2	HNRDL_HUMAN	HNRNPDL	Isoform of O14979, Isoform 2 of Heterogeneous nuclear ribonucleoprotein D-like	5.77846	0.0108108	-0.273394	-1.78808	P00338-3	P00338-3	LDHA_HUMAN	LDHA	Isoform of P00338, Isoform 3 of L-lactate dehydrogenase A chain
1.53497	0.0476605	0.368249	1.39072	O15173-2	PGRC2_HUMAN	PGRMC2	Isoform of O15173, Isoform 2 of Membrane-associated progesterone receptor component 2	8.8334	0.000105263	-0.48943	-2.85024	P02545	P02545	LMNA_HUMAN	LMNA	Prelamin-A/C
2.34957	0.0476296	0.263774	1.3869	O15212	PFD6_HUMAN	PFDN6	Prefoldin subunit 6	2.93551	0.0096338	-0.39404	-1.8164	P05141	P05141	ADT2_HUMAN	SLC25A5	ADP/ATP translocase 2
5.17125	0.00180769	0.383992	2.14655	O43592	XPOT_HUMAN	XPOT	Exportin-T	1.94905	0.0166517	-0.46909	-1.67049	P05783	P05783	K1C18_HUMAN	KRT18	Keratin, type I cytoskeletal 18
2.99809	0.0311189	0.265977	1.51801	O43765	SGTA_HUMAN	SGTA	Small glutamine-rich tetratricopeptide repeat-containing protein alpha	3.12228	0.00103371	-0.641198	-2.26491	P05787-2	P05787-2	K2C8_HUMAN	KRT8	Isoform of P05787, Isoform 2 of Keratin, type II cytoskeletal 8
2.86961	0.00469841	0.474223	1.98626	O60232	SSA27_HUMAN	SSSCA1	Sjoegren syndrome/scleroderma autoantigen 1	4.23959	0.004384	-0.368128	-1.97179	P07355	P07355	ANXA2_HUMAN	ANXA2	Annexin A2
2.72151	0.0143558	0.366075	1.72355	O75150	BRE1B_HUMAN	RNF40	E3 ubiquitin-protein ligase BRE1B	14.0565	7.84314e-05	-0.367702	-2.64973	P07437	P07437	TBB5_HUMAN	TUBB	Tubulin beta chain
2.42783	0.023269	0.337735	1.59371	O75391	SPAG7_HUMAN	SPAG7	Sperm-associated antigen 7	4.24334	0.00234862	-0.415606	-2.10088	P08195	P08195	4F2_HUMAN	SLC3A2	4F2 cell-surface antigen heavy chain
2.44964	0.0165424	0.376758	1.67703	O75475	PSIP1_HUMAN	PSIP1	PC4 and SFRS1-interacting protein	4.05304	0.000380952	-0.659839	-2.53912	P08670	P08670	VIME_HUMAN	VIM	Vimentin
2.2313	0.0147394	0.430224	1.70808	O75607	NPM3_HUMAN	NPM3	Nucleoplasmin-3	1.83022	0.0223918	-0.445387	-1.59778	P08729	P08729	K2C7_HUMAN	KRT7	Keratin, type II cytoskeletal 7
4.34723	0.0022963	0.405054	2.12903	O95292	VAPB_HUMAN	VAPB	Vesicle-associated membrane protein-associated protein B/C	5.78614	0.00857143	-0.285023	-1.83765	P08758	P08758	ANXA5_HUMAN	ANXA5	Annexin A5
5.83891	8.51064e-05	0.543508	2.70954	O95456-2	PSMG1_HUMAN	PSMG1	Isoform of O95456, Isoform 2 of Proteasome assembly chaperone 1	4.82292	0	-0.952477	-3.26163	P09012	P09012	SNRPA_HUMAN	SNRPA	U1 small nuclear ribonucleoprotein A
4.33707	0.00365517	0.38098	2.03106	O96008	TOM40_HUMAN	TOMM40	Mitochondrial import receptor subunit TOM40 homolog	5.65385	0.000333333	-0.512278	-2.55485	P0CG47	P0CG47	UBB_HUMAN	UBB	Polyubiquitin-B
5.20517	0	1.68951	3.9272	P05386	RLA1_HUMAN	RPLP1	60S acidic ribosomal protein P1	1.84235	0.0232205	-0.437301	-1.59131	P10809	P10809	CH60_HUMAN	HSPD1	60 kDa heat shock protein, mitochondrial
3.75998	0.00863309	0.344705	1.83784	P06744	G6PI_HUMAN	GPI	Glucose-6-phosphate isomerase	3.27757	0.00717037	-0.387691	-1.8819	P15374	P15374	UCHL3_HUMAN	UCHL3	Ubiquitin carboxyl-terminal hydrolase isozyme L3
1.73354	0.0384701	0.35925	1.44798	P07108-2	ACBP_HUMAN	DBI	Isoform of P07108, Isoform 2 of Acyl-CoA-binding protein	4.81798	0.00102222	-0.44318	-2.27282	P16949	P16949	STMN1_HUMAN	STMN1	Stathmin
2.22446	0.0120779	0.466533	1.75924	P07951-2	TPM2_HUMAN	TPM2	Isoform of P07951, Isoform 2 of Tropomyosin beta chain	2.78303	0.0112752	-0.390533	-1.78471	P17096	P17096	HMGA1_HUMAN	HMGA1	High mobility group protein HMG-I/HMG-Y
4.71262	0.000363636	0.600344	2.59639	P10412	H14_HUMAN	HIST1H1E	Histone H1.4	3.59934	0.0122821	-0.32224	-1.75002	P18085	P18085	ARF4_HUMAN	ARF4	ADP-ribosylation factor 4
3.12765	0.00579845	0.425707	1.93358	P11166	GTR1_HUMAN	SLC2A1	Solute carrier family 2, facilitated glucose transporter member 1	3.07405	0.016648	-0.321141	-1.67071	P18754-2	P18754-2	RCC1_HUMAN	RCC1	Isoform of P18754, Isoform 2 of Regulator of chromosome condensation
5.59265	0.000102564	0.626953	2.80198	P11388-2	TOP2A_HUMAN	TOP2A	Isoform of P11388, Isoform 2 of DNA topoisomerase 2-alpha	3.70045	0.00188679	-0.469953	-2.13341	P19623	P19623	SPEE_HUMAN	SRM	Spermidine synthase
2.2946	0.00633333	0.561057	1.92119	P11498	PYC_HUMAN	PC	Pyruvate carboxylase, mitochondrial	8.44254	0	-0.962552	-3.93692	P20962	P20962	PTMS_HUMAN	PTMS	Parathymosin
1.79986	0.0400784	0.340394	1.43881	P13073	COX41_HUMAN	COX4I1	Cytochrome c oxidase subunit 4 isoform 1, mitochondrial	5.88669	0.00535433	-0.309415	-1.94477	P22234-2	P22234-2	PUR6_HUMAN	PAICS	Isoform of P22234, Isoform 2 of Multifunctional protein ADE2
2.00275	0.0173481	0.44288	1.67332	P13693	TCTP_HUMAN	TPT1	Translationally-controlled tumor protein	6.00204	0.000839506	-0.420849	-2.34495	P22626-2	P22626-2	ROA2_HUMAN	HNRNPA2B1	Isoform of P22626, Isoform A2 of Heterogeneous nuclear ribonucleoproteins A2/B1
1.83099	0.019508	0.467014	1.65005	P17275	JUNB_HUMAN	JUNB	Transcription factor jun-B	2.7682	0.0149586	-0.357452	-1.7035	P25789	P25789	PSA4_HUMAN	PSMA4	Proteasome subunit alpha type-4
3.27954	0.019873	0.294614	1.62741	P18583-2	SON_HUMAN	SON	Isoform of P18583, Isoform A of Protein SON	3.51742	0.0334592	-0.24544	-1.48735	P26373	P26373	RL13_HUMAN	RPL13	60S ribosomal protein L13
2.96375	0.0289189	0.276496	1.52538	P20073-2	ANXA7_HUMAN	ANXA7	Isoform of P20073, Isoform 2 of Annexin A7	1.81687	0.0477647	-0.313928	-1.38656	P26885	P26885	FKBP2_HUMAN	FKBP2	Peptidyl-prolyl cis-trans isomerase FKBP2
5.09087	0.000457143	0.517914	2.52419	P20290-2	BTF3_HUMAN	BTF3	Isoform of P20290, Isoform 2 of Transcription factor BTF3	2.03293	0.0149461	-0.471514	-1.70511	P27797	P27797	CALR_HUMAN	CALR	Calreticulin
3.99801	0.00091954	0.524464	2.30801	P22695	QCR2_HUMAN	UQCRC2	Cytochrome b-c1 complex subunit 2, mitochondrial	3.72896	0.0271296	-0.253761	-1.54021	P28066	P28066	PSA5_HUMAN	PSMA5	Proteasome subunit alpha type-5
3.11738	0.0248077	0.283133	1.56592	P23381	SYWC_HUMAN	WARS	Tryptophan--tRNA ligase, cytoplasmic	6.05119	0.0104762	-0.270659	-1.79432	P30041	P30041	PRDX6_HUMAN	PRDX6	Peroxiredoxin-6
5.5682	0.00326957	0.344036	2.04584	P24534	EF1B_HUMAN	EEF1B2	Elongation factor 1-beta	5.06798	0.00186667	-0.387236	-2.13647	P30046	P30046	DOPD_HUMAN	DDT	D-dopachrome decarboxylase
2.12499	0.0370894	0.308523	1.45442	P27105	STOM_HUMAN	STOM	Erythrocyte band 7 integral membrane protein	3.32836	0.015012	-0.319964	-1.70452	P30086	P30086	PEBP1_HUMAN	PEBP1	Phosphatidylethanolamine-binding protein 1
12.5966	0	1.32206	5.35838	P27635	RL10_HUMAN	RPL10	60S ribosomal protein L10	2.20934	0.0249014	-0.349873	-1.55927	P30101	P30101	PDIA3_HUMAN	PDIA3	Protein disulfide-isomerase A3
5.46964	0	0.737021	3.07693	P28482	MK01_HUMAN	MAPK1	Mitogen-activated protein kinase 1	3.69918	0.001	-0.542488	-2.27185	P31947	P31947	1433S_HUMAN	SFN	14-3-3 protein sigma
1.51538	0.0388095	0.415371	1.44253	P29966	MARCS_HUMAN	MARCKS	Myristoylated alanine-rich C-kinase substrate	6.99484	0	-0.670614	-3.1236	P31949	P31949	S10AB_HUMAN	S100A11	Protein S100-A11
2.32456	0.047176	0.266434	1.39398	P30622-1	CLIP1_HUMAN	CLIP1	Isoform of P30622, Isoform 2 of CAP-Gly domain-containing linker protein 1	4.97329	0.000727273	-0.48242	-2.38088	P32969	P32969	RL9_HUMAN	RPL9	60S ribosomal protein L9
5.03102	0	0.835563	3.0941	P30837	AL1B1_HUMAN	ALDH1B1	Aldehyde dehydrogenase X, mitochondrial	6.73502	0.000338983	-0.462829	-2.56221	P35613-2	P35613-2	BASI_HUMAN	BSG	Isoform of P35613, Isoform 2 of Basigin
4.42116	7.69231e-05	0.660698	2.67303	P31150	GDIA_HUMAN	GDI1	Rab GDP dissociation inhibitor alpha	1.61947	0.0348197	-0.405507	-1.47204	P36542	P36542	ATPG_HUMAN	ATP5C1	ATP synthase subunit gamma, mitochondrial
3.09371	0.0150118	0.332108	1.70141	P42677	RS27_HUMAN	RPS27	40S ribosomal protein S27	5.88272	0.000857143	-0.415956	-2.31749	P38919	P38919	IF4A3_HUMAN	EIF4A3	Eukaryotic initiation factor 4A-III
14.8817	0	1.53333	6.17916	P42771	CDN2A_HUMAN	CDKN2A	Cyclin-dependent kinase inhibitor 2A	5.82881	0.00671642	-0.296864	-1.8894	P39019	P39019	RS19_HUMAN	RPS19	40S ribosomal protein S19
4.09549	0.000121212	0.907585	3.00755	P43121	MUC18_HUMAN	MCAM	Cell surface glycoprotein MUC18	5.66685	0	-1.04621	-3.46135	P39023	P39023	RL3_HUMAN	RPL3	60S ribosomal protein L3
1.35567	0.0460602	0.437691	1.40943	P43686	PRS6B_HUMAN	PSMC4	26S protease regulatory subunit 6B	10.7575	8.33333e-05	-0.40531	-2.66876	P39748	P39748	FEN1_HUMAN	FEN1	Flap endonuclease 1
3.03544	0.0167556	0.322413	1.66677	P46013	KI67_HUMAN	MKI67	Antigen KI-67	11.7324	0	-0.837014	-4.16957	P42766	P42766	RL35_HUMAN	RPL35	60S ribosomal protein L35
4.96194	0.0269581	0.22974	1.54248	P46060	RAGP1_HUMAN	RANGAP1	Ran GTPase-activating protein 1	1.99686	0.0369879	-0.322314	-1.45844	P45973	P45973	CBX5_HUMAN	CBX5	Chromobox protein homolog 5
9.02372	0	0.733392	3.56142	P46778	RL21_HUMAN	RPL21	60S ribosomal protein L21	5.51592	0.0015	-0.38561	-2.18029	P46776	P46776	RL27A_HUMAN	RPL27A	60S ribosomal protein L27a
3.33471	0.00232727	0.493496	2.10627	P48556	PSMD8_HUMAN	PSMD8	26S proteasome non-ATPase regulatory subunit 8	6.4332	0	-0.701135	-3.10622	P46779-2	P46779-2	RL28_HUMAN	RPL28	Isoform of P46779, Isoform 2 of 60S ribosomal protein L28
4.32925	0.0001	0.764325	2.80337	P49458	SRP09_HUMAN	SRP9	Signal recognition particle 9 kDa protein	2.76845	0.033641	-0.273888	-1.48542	P46781	P46781	RS9_HUMAN	RPS9	40S ribosomal protein S9
3.31423	0.0186087	0.299355	1.64346	P49720	PSB3_HUMAN	PSMB3	Proteasome subunit beta type-3	2.49091	0.0339087	-0.288086	-1.47807	P46783	P46783	RS10_HUMAN	RPS10	40S ribosomal protein S10
1.51063	0.0400157	0.41028	1.44072	P51571	SSRD_HUMAN	SSR4	Translocon-associated protein subunit delta	2.4602	0.00167347	-0.763474	-2.19964	P49006	P49006	MRP_HUMAN	MARCKSL1	MARCKS-related protein
13.4579	0	0.903456	4.55362	P52292	IMA1_HUMAN	KPNA2	Importin subunit alpha-1	4.08342	0.0233673	-0.257449	-1.58837	P49321	P49321	NASP_HUMAN	NASP	Nuclear autoantigenic sperm protein
5.59613	9.7561e-05	0.588069	2.74593	P52732	KIF11_HUMAN	KIF11	Kinesin-like protein KIF11	7.88077	0.0192043	-0.220446	-1.63462	P50395	P50395	GDIB_HUMAN	GDI2	Rab GDP dissociation inhibitor beta
2.54732	0.0339072	0.285473	1.48216	P53004	BIEA_HUMAN	BLVRA	Biliverdin reductase A	4.02568	0.00291228	-0.409928	-2.07108	P51665	P51665	PSMD7_HUMAN	PSMD7	26S proteasome non-ATPase regulatory subunit 7
1.66064	0.0204167	0.517238	1.62973	P55263	ADK_HUMAN	ADK	Adenosine kinase	3.23695	0.0281455	-0.267297	-1.53079	P52907	P52907	CAZA1_HUMAN	CAPZA1	F-actin-capping protein subunit alpha-1
7.49342	0	0.818006	3.51961	P56537	IF6_HUMAN	EIF6	Eukaryotic translation initiation factor 6	2.90021	0.0124331	-0.364101	-1.75215	P56134-2	P56134-2	ATPK_HUMAN	ATP5J2	Isoform of P56134, Isoform 2 of ATP synthase subunit f, mitochondrial
2.19503	0.0409575	0.289502	1.42392	P58107	EPIPL_HUMAN	EPPK1	Epiplakin	3.73697	0.014439	-0.303949	-1.71233	P60709	P60709	ACTB_HUMAN	ACTB	Actin, cytoplasmic 1
8.08777	0	1.13141	4.11681	P58546	MTPN_HUMAN	MTPN	Myotrophin	5.1162	0.000357143	-0.559286	-2.57914	P60903	P60903	S10AA_HUMAN	S100A10	Protein S100-A10
2.23689	0.023196	0.357922	1.59676	P60510	PP4C_HUMAN	PPP4C	Serine/threonine-protein phosphatase 4 catalytic subunit	5.97515	0.0005	-0.462051	-2.47038	P61247	P61247	RS3A_HUMAN	RPS3A	40S ribosomal protein S3a
13.4184	0	1.02305	4.87465	P62910	RL32_HUMAN	RPL32	60S ribosomal protein L32	4.65697	0.000125	-0.80751	-2.89634	P61254	P61254	RL26_HUMAN	RPL26	60S ribosomal protein L26
1.45693	0.0265607	0.547476	1.576	P63167	DYL1_HUMAN	DYNLL1	Dynein light chain 1, cytoplasmic	4.75485	0.0004375	-0.569856	-2.5369	P61313	P61313	RL15_HUMAN	RPL15	60S ribosomal protein L15
2.22223	0.0472119	0.27349	1.38922	P63208	SKP1_HUMAN	SKP1	S-phase kinase-associated protein 1	3.04618	0.00086747	-0.711194	-2.32208	P61604	P61604	CH10_HUMAN	HSPE1	10 kDa heat shock protein, mitochondrial
3.69345	0.000477612	0.700843	2.56809	P63220	RS21_HUMAN	RPS21	40S ribosomal protein S21	3.40312	0.0200842	-0.287407	-1.62136	P61964	P61964	WDR5_HUMAN	WDR5	WD repeat-containing protein 5
6.31563	8.69565e-05	0.525812	2.68293	P63313	TYB10_HUMAN	TMSB10	Thymosin beta-10	12.1803	0	-0.498109	-3.14541	P61978-3	P61978-3	HNRPK_HUMAN	HNRNPK	Isoform of P61978, Isoform 3 of Heterogeneous nuclear ribonucleoprotein K
4.87122	0.000222222	0.593494	2.60894	P67809	YBOX1_HUMAN	YBX1	Nuclease-sensitive element-binding protein 1	6.24422	0.000492308	-0.473241	-2.52911	P61981	P61981	1433G_HUMAN	YWHAG	14-3-3 protein gamma
3.23051	0.000847059	0.648164	2.34147	P68036-3	UB2L3_HUMAN	UBE2L3	Isoform of P68036, Isoform 3 of Ubiquitin-conjugating enzyme E2 L3	7.7563	0.00406504	-0.291181	-1.98712	P62081	P62081	RS7_HUMAN	RPS7	40S ribosomal protein S7
6.96604	0.0126792	0.248428	1.7421	P68104	EF1A1_HUMAN	EEF1A1	Elongation factor 1-alpha 1	3.19155	0.00403361	-0.456731	-1.99881	P62244	P62244	RS15A_HUMAN	RPS15A	40S ribosomal protein S15a
2.64511	0.0037265	0.548306	2.03748	P69849	NOMO3_HUMAN	NOMO3	Nodal modulator 3	8.13003	0.000702703	-0.380527	-2.39409	P62249	P62249	RS16_HUMAN	RPS16	40S ribosomal protein S16
1.78015	0.0406977	0.341566	1.4264	P84103-2	SRSF3_HUMAN	SRSF3	Isoform of P84103, Isoform 2 of Serine/arginine-rich splicing factor 3	4.94641	0.00126087	-0.429971	-2.24111	P62263	P62263	RS14_HUMAN	RPS14	40S ribosomal protein S14
3.45826	0.00610687	0.386935	1.93496	Q00796	DHSO_HUMAN	SORD	Sorbitol dehydrogenase	4.03098	0.00571875	-0.364456	-1.93236	P62269	P62269	RS18_HUMAN	RPS18	40S ribosomal protein S18
2.75486	0.0299733	0.284149	1.51351	Q01844-3	EWS_HUMAN	EWSR1	Isoform of Q01844, Isoform 3 of RNA-binding protein EWS	8.74854	0.000883721	-0.349156	-2.30473	P62277	P62277	RS13_HUMAN	RPS13	40S ribosomal protein S13
2.42552	0.00791241	0.485168	1.87146	Q02543	RL18A_HUMAN	RPL18A	60S ribosomal protein L18a	8.73308	0	-0.968298	-4.08868	P62316	P62316	SMD2_HUMAN	SNRPD2	Small nuclear ribonucleoprotein Sm D2
2.93917	0.000463768	0.939283	2.63888	Q03135	CAV1_HUMAN	CAV1	Caveolin-1	5.82673	0.0196383	-0.23718	-1.62845	P62318-2	P62318-2	SMD3_HUMAN	SNRPD3	Isoform of P62318, Isoform 2 of Small nuclear ribonucleoprotein Sm D3
3.41156	0.0313886	0.251959	1.50111	Q04637-3	IF4G1_HUMAN	EIF4G1	Isoform of Q04637, Isoform B of Eukaryotic translation initiation factor 4 gamma 1	1.17773	0.0488613	-0.533767	-1.3799	P62805	P62805	H4_HUMAN	HIST1H4A	Histone H4
2.7521	0.00855072	0.424739	1.85191	Q04760	LGUL_HUMAN	GLO1	Lactoylglutathione lyase	3.91989	0.01192	-0.314499	-1.76865	P62857	P62857	RS28_HUMAN	RPS28	40S ribosomal protein S28
5.41475	0.000350877	0.526925	2.57451	Q04837	SSBP_HUMAN	SSBP1	Single-stranded DNA-binding protein, mitochondrial	5.86575	0.0181202	-0.241014	-1.64867	P62861	P62861	RS30_HUMAN	FAU	Isoform of P35544, 40S ribosomal protein S30
6.37646	0	0.619752	2.91571	Q05682-3	CALD1_HUMAN	CALD1	Isoform of Q05682, Isoform 3 of Caldesmon	5.32905	0.000810127	-0.45185	-2.37912	P62873-2	P62873-2	GBB1_HUMAN	GNB1	Isoform of P62873, Isoform 2 of Guanine nucleotide-binding protein G(I)/G(S)/G(T) subunit beta-1
2.71968	0.0280913	0.292478	1.53497	Q06210-2	GFPT1_HUMAN	GFPT1	Isoform of Q06210, Isoform 2 of Glutamine--fructose-6-phosphate aminotransferase [isomerizing] 1	7.8246	0.00170874	-0.326147	-2.14824	P62937	P62937	PPIA_HUMAN	PPIA	Peptidyl-prolyl cis-trans isomerase A
1.82354	0.0487619	0.30977	1.38724	Q07960	RHG01_HUMAN	ARHGAP1	Rho GTPase-activating protein 1	2.81187	0.0105479	-0.395641	-1.79806	P62995	P62995	TRA2B_HUMAN	TRA2B	Transformer-2 protein homolog beta
1.78464	0.0338667	0.371248	1.48794	Q10471	GALT2_HUMAN	GALNT2	Polypeptide N-acetylgalactosaminyltransferase 2	4.79283	0.00396694	-0.35301	-1.99951	P63092-4	P63092-4	GNAS2_HUMAN	GNAS	Isoform of Q5JWF2, Isoform 4 of Guanine nucleotide-binding protein G(s) subunit alpha isoforms short
3.2503	0.0152558	0.321049	1.69604	Q13409-2	DC1I2_HUMAN	DYNC1I2	Isoform of Q13409, Isoform 2B of Cytoplasmic dynein 1 intermediate chain 2	3.99239	0.0340508	-0.232372	-1.48195	P63173	P63173	RL38_HUMAN	RPL38	60S ribosomal protein L38
4.33886	0.00962238	0.313723	1.81648	Q14008-2	CKAP5_HUMAN	CKAP5	Isoform of Q14008, Isoform 2 of Cytoskeleton-associated protein 5	2.7643	0.020356	-0.321812	-1.61699	P67775	P67775	PP2AA_HUMAN	PPP2CA	Serine/threonine-protein phosphatase 2A catalytic subunit alpha isoform
2.7512	0.0320693	0.27802	1.49771	Q14011	CIRBP_HUMAN	CIRBP	Cold-inducible RNA-binding protein	2.96597	0.00441935	-0.472899	-1.97462	P67936	P67936	TPM4_HUMAN	TPM4	Tropomyosin alpha-4 chain
3.61642	0.0152	0.301845	1.69629	Q14203-2	DCTN1_HUMAN	DCTN1	Isoform of Q14203, Isoform p135 of Dynactin subunit 1	6.06724	8.16327e-05	-0.530042	-2.65823	P80723	P80723	BASP1_HUMAN	BASP1	Brain acid soluble protein 1
4.26762	0.0119205	0.301458	1.76925	Q14980-2	NUMA1_HUMAN	NUMA1	Isoform of Q14980, Isoform 2 of Nuclear mitotic apparatus protein 1	7.53546	9.52381e-05	-0.486454	-2.71562	P82979	P82979	SARNP_HUMAN	SARNP	SAP domain-containing ribonucleoprotein
3.78681	0.0093617	0.336931	1.82311	Q15014	MO4L2_HUMAN	MORF4L2	Mortality factor 4-like protein 2	13.8012	0	-1.62306	-6.4205	P84098	P84098	RL19_HUMAN	RPL19	60S ribosomal protein L19
3.65777	0.0212021	0.27521	1.60857	Q15019-2	SEPT2_HUMAN	2021-09-02	Isoform of Q15019, Isoform 2 of Septin-2	3.68315	0.00148454	-0.495049	-2.18084	P99999	P99999	CYC_HUMAN	CYCS	Cytochrome c
1.65328	0.03832	0.377171	1.4535	Q15020-4	SART3_HUMAN	SART3	Isoform of Q15020, Isoform 4 of Squamous cell carcinoma antigen recognized by T-cells 3	1.466	0.0429962	-0.408611	-1.41054	Q04695	Q04695	K1C17_HUMAN	KRT17	Keratin, type I cytoskeletal 17
5.1473	0.0008	0.463634	2.36268	Q15233	NONO_HUMAN	NONO	Non-POU domain-containing octamer-binding protein	5.0256	0.000507042	-0.519649	-2.48262	Q07666	Q07666	KHDR1_HUMAN	KHDRBS1	KH domain-containing, RNA-binding, signal transduction-associated protein 1
4.16108	8.88889e-05	0.743997	2.71799	Q15382	RHEB_HUMAN	RHEB	GTP-binding protein Rheb	5.00132	0.0139259	-0.270623	-1.71922	Q07955	Q07955	SRSF1_HUMAN	SRSF1	Serine/arginine-rich splicing factor 1
2.42821	0.0341322	0.288866	1.48859	Q15654	TRIP6_HUMAN	TRIP6	Thyroid receptor-interacting protein 6	7.47354	0.000393443	-0.435391	-2.54586	Q13148	Q13148	TADBP_HUMAN	TARDBP	TAR DNA-binding protein 43
1.45634	0.0243153	0.581929	1.60722	Q15942	ZYX_HUMAN	ZYX	Zyxin	4.05533	0.0494928	-0.206458	-1.37635	Q13200	Q13200	PSMD2_HUMAN	PSMD2	26S proteasome non-ATPase regulatory subunit 2
2.04667	0.0135	0.481876	1.74677	Q16740	CLPP_HUMAN	CLPP	ATP-dependent Clp protease proteolytic subunit, mitochondrial	6.19233	0.000712329	-0.436935	-2.42864	Q13247-3	Q13247-3	SRSF6_HUMAN	SRSF6	Isoform of Q13247, Isoform SRP55-3 of Serine/arginine-rich splicing factor 6
10.5762	0	0.869717	4.15456	Q16763	UBE2S_HUMAN	UBE2S	Ubiquitin-conjugating enzyme E2 S	6.70636	0.00389831	-0.308909	-2.00201	Q13310-2	Q13310-2	PABP4_HUMAN	PABPC4	Isoform of Q13310, Isoform 2 of Polyadenylate-binding protein 4
2.14323	0.0186595	0.40068	1.66381	Q2TAY7	SMU1_HUMAN	SMU1	WD40 repeat-containing protein SMU1	3.01094	0.0297321	-0.272077	-1.51677	Q13404-1	Q13404-1	UB2V1_HUMAN	UBE2V1	Isoform of Q13404, Isoform 1 of Ubiquitin-conjugating enzyme E2 variant 1
2.27566	0.0235622	0.352079	1.58623	Q32MZ4-2	LRRF1_HUMAN	LRRFIP1	Isoform of Q32MZ4, Isoform 2 of Leucine-rich repeat flightless-interacting protein 1	4.5247	0.00275	-0.388861	-2.07029	Q13509	Q13509	TBB3_HUMAN	TUBB3	Tubulin beta-3 chain
1.89762	0.0326897	0.359066	1.49521	Q53GS9-2	SNUT2_HUMAN	USP39	Isoform of Q53GS9, Isoform 2 of U4/U6.U5 tri-snRNP-associated protein 2	1.30002	0.0351837	-0.552786	-1.48423	Q13630	Q13630	FCL_HUMAN	TSTA3	GDP-L-fucose synthase
9.58746	0	0.833142	3.96818	Q5JTJ3-2	COA6_HUMAN	COA6	Isoform of Q5JTJ3, Isoform 2 of Cytochrome c oxidase assembly factor 6 homolog	3.07833	0.0243902	-0.287099	-1.57125	Q13838-2	Q13838-2	DX39B_HUMAN	DDX39B	Isoform of Q13838, Isoform 2 of Spliceosome RNA helicase DDX39B
1.98583	0.0249275	0.386185	1.5719	Q5JTV8	TOIP1_HUMAN	TOR1AIP1	Torsin-1A-interacting protein 1	4.96121	0.0298761	-0.223369	-1.51305	Q14103-2	Q14103-2	HNRPD_HUMAN	HNRNPD	Isoform of Q14103, Isoform 2 of Heterogeneous nuclear ribonucleoprotein D0
2.11178	0.0149762	0.445814	1.72973	Q5T6F2	UBAP2_HUMAN	UBAP2	Ubiquitin-associated protein 2	2.46821	0.00615385	-0.518017	-1.93651	Q15121	Q15121	PEA15_HUMAN	PEA15	Astrocytic phosphoprotein PEA-15
5.24675	0	1.20966	3.69409	Q5TEC6	Q5TEC6_HUMAN	HIST2H3PS2	Histone H3	3.98919	0.00124731	-0.495005	-2.24088	Q15366-2	Q15366-2	PCBP2_HUMAN	PCBP2	Isoform of Q15366, Isoform 2 of Poly(rC)-binding protein 2
2.27135	0.0295426	0.322902	1.52153	Q5VYK3	ECM29_HUMAN	ECM29	Proteasome-associated protein ECM29 homolog	2.04411	0.0405759	-0.304077	-1.43746	Q15392-2	Q15392-2	DHC24_HUMAN	DHCR24	Isoform of Q15392, Isoform 2 of Delta(24)-sterol reductase
4.59751	0.000829268	0.48435	2.35733	Q7Z739	YTHD3_HUMAN	YTHDF3	YTH domain-containing family protein 3	1.91563	0.0244314	-0.403448	-1.58203	Q15836	Q15836	VAMP3_HUMAN	VAMP3	Vesicle-associated membrane protein 3
8.96113	0.000226415	0.415412	2.61789	Q86V81	THOC4_HUMAN	ALYREF	THO complex subunit 4	2.72127	0.0392885	-0.25986	-1.43702	Q16181	Q16181	SEPT7_HUMAN	2021-09-07	Septin-7
1.15805	0.0412261	0.617063	1.45278	Q8N766-2	EMC1_HUMAN	EMC1	Isoform of Q8N766, Isoform 2 of ER membrane protein complex subunit 1	2.33874	0.0473582	-0.265081	-1.39034	Q3ZAQ7	Q3ZAQ7	VMA21_HUMAN	VMA21	Vacuolar ATPase assembly integral membrane protein VMA21
5.28336	0	0.818796	3.10594	Q8NDC0	MISSL_HUMAN	MAPK1IP1L	MAPK-interacting and spindle-stabilizing protein-like	2.26461	0.0104828	-0.477337	-1.8264	Q8IXH7-4	Q8IXH7-4	NELFD_HUMAN	NELFCD	Isoform of Q8IXH7, Isoform NELF-D of Negative elongation factor C/D
3.50639	0.0150409	0.309328	1.7004	Q8NE71	ABCF1_HUMAN	ABCF1	ATP-binding cassette sub-family F member 1	2.97164	0.02336	-0.295276	-1.59137	Q8TBC4	Q8TBC4	UBA3_HUMAN	UBA3	NEDD8-activating enzyme E1 catalytic subunit
2.62281	0.0175385	0.348865	1.66028	Q8NI36	WDR36_HUMAN	WDR36	WD repeat-containing protein 36	1.40389	0.0439545	-0.426514	-1.41725	Q8WUH6	Q8WUH6	TM263_HUMAN	TMEM263	Transmembrane protein 263
5.16688	0.000117647	0.707276	2.92006	Q8TEQ6	GEMI5_HUMAN	GEMIN5	Gem-associated protein 5	6.28642	0.000470588	-0.467854	-2.51994	Q92688-2	Q92688-2	AN32B_HUMAN	ANP32B	Isoform of Q92688, Isoform 2 of Acidic leucine-rich nuclear phosphoprotein 32 family member B
2.85954	0.0250097	0.296392	1.56764	Q8WU90	ZC3HF_HUMAN	ZC3H15	Zinc finger CCCH domain-containing protein 15	3.72046	0.00140426	-0.499456	-2.19804	Q92769	Q92769	HDAC2_HUMAN	HDAC2	Histone deacetylase 2
2.12221	0.0348313	0.315256	1.47673	Q8WUF5	IASPP_HUMAN	PPP1R13L	RelA-associated inhibitor	2.61753	0.00741176	-0.458184	-1.88803	Q96EK6	Q96EK6	GNA1_HUMAN	GNPNAT1	Glucosamine 6-phosphate N-acetyltransferase
5.08852	9.09091e-05	0.61669	2.70449	Q92522	H1X_HUMAN	H1FX	Histone H1x	2.56188	0.0151724	-0.373362	-1.7024	Q99653	Q99653	CHP1_HUMAN	CHP1	Calcineurin B homologous protein 1
2.14158	0.0278525	0.345974	1.53657	Q92621	NU205_HUMAN	NUP205	Nuclear pore complex protein Nup205	3.77192	0.0152601	-0.296843	-1.69516	Q99733-2	Q99733-2	NP1L4_HUMAN	NAP1L4	Isoform of Q99733, Isoform 2 of Nucleosome assembly protein 1-like 4
2.25233	0.0379194	0.293918	1.44963	Q92890-1	UFD1_HUMAN	UFD1L	Isoform of Q92890, Isoform Long of Ubiquitin fusion degradation protein 1 homolog	6.67702	9.30233e-05	-0.519449	-2.71614	Q9BPX5	Q9BPX5	ARP5L_HUMAN	ARPC5L	Actin-related protein 2/3 complex subunit 5-like protein
4.6807	0	0.864095	3.15048	Q93052	LPP_HUMAN	LPP	Lipoma-preferred partner	4.40028	0.00634586	-0.338809	-1.90405	Q9BUF5	Q9BUF5	TBB6_HUMAN	TUBB6	Tubulin beta-6 chain
5.12917	0.000344828	0.549705	2.56447	Q96HC4	PDLI5_HUMAN	PDLIM5	PDZ and LIM domain protein 5	6.49896	0	-1.3656	-4.24201	Q9H299	Q9H299	SH3L3_HUMAN	SH3BGRL3	SH3 domain-binding glutamic acid-rich-like protein 3
7.19796	0.000111111	0.545222	2.86602	Q99459	CDC5L_HUMAN	CDC5L	Cell division cycle 5-like protein	5.15993	0.000387097	-0.538347	-2.5472	Q9NR31	Q9NR31	SAR1A_HUMAN	SAR1A	GTP-binding protein SAR1a
5.13873	0.000114286	0.694872	2.89571	Q9BX68	HINT2_HUMAN	HINT2	Histidine triad nucleotide-binding protein 2, mitochondrial	5.05628	0.000484848	-0.531404	-2.55481	Q9NX24	Q9NX24	NHP2_HUMAN	NHP2	H/ACA ribonucleoprotein complex subunit 2
6.70961	0	1.04153	4.18748	Q9BZK3	NACP1_HUMAN	NACAP1	Putative nascent polypeptide-associated complex subunit alpha-like protein	6.05261	0.00168	-0.363278	-2.16031	Q9UQ80	Q9UQ80	PA2G4_HUMAN	PA2G4	Proliferation-associated protein 2G4
3.02834	0.00276106	0.51343	2.08596	Q9H098	F107B_HUMAN	FAM107B	Protein FAM107B
1.80902	0.0421679	0.329826	1.41957	Q9H2G2-2	SLK_HUMAN	SLK	Isoform of Q9H2G2, Isoform 2 of STE20-like serine/threonine-protein kinase
3.83579	0.000736842	0.589239	2.41131	Q9H444	CHM4B_HUMAN	CHMP4B	Charged multivesicular body protein 4b
3.80814	0.00174257	0.466498	2.15947	Q9H6T3-2	RPAP3_HUMAN	RPAP3	Isoform of Q9H6T3, Isoform 2 of RNA polymerase II-associated protein 3
3.09761	0.0136149	0.340479	1.72622	Q9H9B4	SFXN1_HUMAN	SFXN1	Sideroflexin-1
4.69887	0.004	0.356515	2.00123	Q9NVD7	PARVA_HUMAN	PARVA	Alpha-parvin
2.94452	0.00186916	0.563417	2.18718	Q9P015	RM15_HUMAN	MRPL15	39S ribosomal protein L15, mitochondrial
5.413	0.00143158	0.391543	2.18754	Q9P258	RCC2_HUMAN	RCC2	Protein RCC2
4.61403	8e-05	0.64637	2.66398	Q9UBI6	GBG12_HUMAN	GNG12	Guanine nucleotide-binding protein G(I)/G(S)/G(O) subunit gamma-12
4.40659	0.0337908	0.224353	1.48098	Q9UBT2	SAE2_HUMAN	UBA2	SUMO-activating enzyme subunit 2
3.15493	0.0152727	0.324093	1.69465	Q9UBW8	CSN7A_HUMAN	COPS7A	COP9 signalosome complex subunit 7a
2.48933	0.0499206	0.250715	1.37519	Q9UDY4	DNJB4_HUMAN	DNAJB4	DnaJ homolog subfamily B member 4
5.14826	0.00101099	0.42658	2.27036	Q9UKX7-2	NUP50_HUMAN	NUP50	Isoform of Q9UKX7, Isoform 2 of Nuclear pore complex protein Nup50
2.93273	0.00393443	0.487823	2.00509	Q9UKY7	CDV3_HUMAN	CDV3	Protein CDV3 homolog
1.92115	0.0409846	0.318179	1.42494	Q9UL46	PSME2_HUMAN	PSME2	Proteasome activator complex subunit 2
3.80235	0.00169697	0.469309	2.18884	Q9ULW0-2	TPX2_HUMAN	TPX2	Isoform of Q9ULW0, Isoform 2 of Targeting protein for Xklp2
4.86437	0.000746667	0.492089	2.40253	Q9UMX0	UBQL1_HUMAN	UBQLN1	Ubiquilin-1
1.94166	0.0311404	0.355519	1.51767	Q9UNH7-2	SNX6_HUMAN	SNX6	Isoform of Q9UNH7, Isoform 2 of Sorting nexin-6
2.04116	0.0495418	0.283574	1.37865	Q9Y281	COF2_HUMAN	CFL2	Cofilin-2
1.35785	0.0459321	0.437687	1.40971	Q9Y2T3	GUAD_HUMAN	GDA	Guanine deaminase
3.112	0.0249143	0.282195	1.56157	Q9Y383	LC7L2_HUMAN	LUC7L2	Putative RNA-binding protein Luc7-like 2
2.01701	0.0120784	0.508113	1.83118	Q9Y3A5	SBDS_HUMAN	SBDS	Ribosome maturation protein SBDS
5.51448	0.000108108	0.658993	2.86705	Q9Y3U8	RL36_HUMAN	RPL36	60S ribosomal protein L36
2.81793	0.0399219	0.253891	1.43157	Q9Y490	TLN1_HUMAN	TLN1	Talin-1
2.63702	0.0381847	0.266794	1.44733	Q9Y6E2	BZW2_HUMAN	BZW2	Basic leucine zipper and W2 domain-containing protein 2

## Sheet: Description
All significantly changed and differentially expressed proteins in the comparison between G1-S and G2-M stage single-cell proteomes.
