# Supplementary material for: Ultra‐high sensitivity mass spectrometry quantifies single‐cell proteome changes upon perturbation
Source: Mol Syst Biol. 2022 Feb 28;18(3):e10798. doi: 10.15252/msb.202110798 (PMC8884154; doi:10.15252/msb.202110798)
Supplement: Supplementary file 5 — Dataset EV4 [file MSB-18-e10798-s004.xlsx]

## Sheet: CoreProteome
Coefficient of variation	PG.Genes	Protein description
0.103103	HSPA8	Heat shock cognate 71 kDa protein
0.118366	EIF2S2	Eukaryotic translation initiation factor 2 subunit 2
0.121457	PSMC2	26S protease regulatory subunit 7
0.121658	CCT5	T-complex protein 1 subunit epsilon
0.123098	YWHAE	14-3-3 protein epsilon
0.123701	HSP90AB1	Heat shock protein HSP 90-beta
0.124673	CCT8	T-complex protein 1 subunit theta
0.124883	CCT7	T-complex protein 1 subunit eta
0.127283	DHX9	ATP-dependent RNA helicase A
0.130157	MTHFD1	C-1-tetrahydrofolate synthase, cytoplasmic
0.130568	UBE2V2	Ubiquitin-conjugating enzyme E2 variant 2
0.131236	ETF1	Eukaryotic peptide chain release factor subunit 1
0.131666	CCT6A	T-complex protein 1 subunit zeta
0.132212	PSMD3	26S proteasome non-ATPase regulatory subunit 3
0.132311	TCP1	T-complex protein 1 subunit alpha
0.133722	DDX5	Probable ATP-dependent RNA helicase DDX5
0.133784	DYNC1H1	Cytoplasmic dynein 1 heavy chain 1
0.13386	PABPC1	Polyadenylate-binding protein 1
0.136467	SND1	Staphylococcal nuclease domain-containing protein 1
0.136609	YARS	Tyrosine--tRNA ligase, cytoplasmic
0.136922	RPL7A	60S ribosomal protein L7a
0.138425	GNB2L1	Guanine nucleotide-binding protein subunit beta-2-like 1
0.138956	ST13	Hsc70-interacting protein
0.140323	SPTAN1	Isoform of Q13813, Isoform 2 of Spectrin alpha chain, non-erythrocytic 1
0.140616	IARS	Isoleucine--tRNA ligase, cytoplasmic
0.141014	RUVBL2	RuvB-like 2
0.141929	CACYBP	Calcyclin-binding protein
0.14198	SNRPA1	U2 small nuclear ribonucleoprotein A'
0.142928	CAPRIN1	Isoform of Q14444, Isoform 2 of Caprin-1
0.14335	SNRNP200	U5 small nuclear ribonucleoprotein 200 kDa helicase
0.144303	SF3B3	Splicing factor 3B subunit 3
0.144413	ATIC	Bifunctional purine biosynthesis protein PURH
0.144415	CAND1	Cullin-associated NEDD8-dissociated protein 1
0.144785	FUBP1	Far upstream element-binding protein 1
0.145482	MAP4	Microtubule-associated protein 4
0.146813	CCT3	T-complex protein 1 subunit gamma
0.147503	PDCD6IP	Isoform of Q8WUM4, Isoform 2 of Programmed cell death 6-interacting protein
0.147864	RPL13	60S ribosomal protein L13
0.148042	COPA	Isoform of P53621, Isoform 2 of Coatomer subunit alpha
0.149485	RPS19	40S ribosomal protein S19
0.150358	PARP1	Poly [ADP-ribose] polymerase 1
0.151916	GLRX3	Glutaredoxin-3
0.15226	KHSRP	Far upstream element-binding protein 2
0.153574	EFTUD2	Isoform of Q15029, Isoform 2 of 116 kDa U5 small nuclear ribonucleoprotein component
0.154142	IPO7	Importin-7
0.154356	PLEC	Plectin
0.154395	EIF4A1	Eukaryotic initiation factor 4A-I
0.154497	ARHGDIA	Rho GDP-dissociation inhibitor 1
0.155013	PRKDC	DNA-dependent protein kinase catalytic subunit
0.155559	RPL22	60S ribosomal protein L22
0.155842	RPL7	60S ribosomal protein L7
0.156106	MAGOH	Protein mago nashi homolog
0.156473	USP14	Ubiquitin carboxyl-terminal hydrolase 14
0.1568	PRPF19	Pre-mRNA-processing factor 19
0.157561	EIF4H	Isoform of Q15056, Isoform Short of Eukaryotic translation initiation factor 4H
0.158012	ILF3	Interleukin enhancer-binding factor 3
0.158072	HNRNPM	Heterogeneous nuclear ribonucleoprotein M
0.158275	HNRNPL	Heterogeneous nuclear ribonucleoprotein L
0.158307	THRAP3	Thyroid hormone receptor-associated protein 3
0.158635	EEF2	Elongation factor 2
0.159265	DHX15	Pre-mRNA-splicing factor ATP-dependent RNA helicase DHX15
0.159565	PA2G4	Proliferation-associated protein 2G4
0.159572	RPS11	40S ribosomal protein S11
0.160292	LARS	Leucine--tRNA ligase, cytoplasmic
0.160382	PSMD5	26S proteasome non-ATPase regulatory subunit 5
0.160496	LMNB1	Lamin-B1
0.160645	RANBP1	Isoform of P43487, Isoform 2 of Ran-specific GTPase-activating protein
0.161635	EIF2S1	Eukaryotic translation initiation factor 2 subunit 1
0.161676	HNRNPU	Heterogeneous nuclear ribonucleoprotein U
0.162325	YWHAZ	14-3-3 protein zeta/delta
0.162558	EEF1G	Elongation factor 1-gamma
0.162954	GART	Trifunctional purine biosynthetic protein adenosine-3
0.163093	SRSF1	Serine/arginine-rich splicing factor 1
0.163721	CLTC	Isoform of Q00610, Isoform 2 of Clathrin heavy chain 1
0.16392	PAICS	Isoform of P22234, Isoform 2 of Multifunctional protein ADE2
0.164056	RPL23A	60S ribosomal protein L23a
0.164586	SF3A1	Splicing factor 3A subunit 1
0.164631	RPL18	Isoform of Q07020, Isoform 2 of 60S ribosomal protein L18
0.164765	LRPPRC	Leucine-rich PPR motif-containing protein, mitochondrial
0.165125	NUDC	Nuclear migration protein nudC
0.165188	EIF2S3	Eukaryotic translation initiation factor 2 subunit 3
0.165296	EEF1A1	Elongation factor 1-alpha 1
0.165788	FKBP4	Peptidyl-prolyl cis-trans isomerase FKBP4
0.165912	RPS18	40S ribosomal protein S18
0.165947	RARS	Arginine--tRNA ligase, cytoplasmic
0.166387	SSB	Lupus La protein
0.166708	RPSA	40S ribosomal protein SA
0.167201	SPTBN1	Spectrin beta chain, non-erythrocytic 1
0.16749	RPL13A	60S ribosomal protein L13a
0.167515	HSPA4	Heat shock 70 kDa protein 4
0.168127	PRDX6	Peroxiredoxin-6
0.168173	GDI2	Rab GDP dissociation inhibitor beta
0.169212	PSMD2	26S proteasome non-ATPase regulatory subunit 2
0.169745	NARS	Asparagine--tRNA ligase, cytoplasmic
0.169854	RPLP2	60S acidic ribosomal protein P2
0.170251	LARP1	La-related protein 1
0.170562	DDB1	DNA damage-binding protein 1
0.170572	CSE1L	Exportin-2
0.170918	RPL17	Isoform of P18621, Isoform 3 of 60S ribosomal protein L17
0.171011	RAB5C	Isoform of P51148, Isoform 2 of Ras-related protein Rab-5C
0.171188	EIF5	Eukaryotic translation initiation factor 5
0.171286	SH3GL1	Endophilin-A2
0.171455	RTCB	tRNA-splicing ligase RtcB homolog
0.171611	ENO1	Alpha-enolase
0.171898	RBMX	RNA-binding motif protein, X chromosome
0.172198	RPLP0	60S acidic ribosomal protein P0
0.17242	KIF5B	Kinesin-1 heavy chain
0.172478	CLIC1	Chloride intracellular channel protein 1
0.172518	ILF2	Interleukin enhancer-binding factor 2
0.172633	DDX17	Probable ATP-dependent RNA helicase DDX17
0.173505	STIP1	Stress-induced-phosphoprotein 1
0.1738	SERBP1	Isoform of Q8NC51, Isoform 3 of Plasminogen activator inhibitor 1 RNA-binding protein
0.173921	SYNCRIP	Heterogeneous nuclear ribonucleoprotein Q
0.174257	TARS	Threonine--tRNA ligase, cytoplasmic
0.174544	MARS	Methionine--tRNA ligase, cytoplasmic
0.174787	MATR3	Matrin-3
0.175346	EIF3K	Eukaryotic translation initiation factor 3 subunit K
0.175662	ADSS	Adenylosuccinate synthetase isozyme 2
0.175684	HSP90AA1	Isoform of P07900, Isoform 2 of Heat shock protein HSP 90-alpha
0.176276	HNRNPD	Isoform of Q14103, Isoform 2 of Heterogeneous nuclear ribonucleoprotein D0
0.176324	TNPO1	Isoform of Q92973, Isoform 2 of Transportin-1
0.177654	PRMT1	Isoform of Q99873, Isoform 2 of Protein arginine N-methyltransferase 1
0.177795	FAU	Isoform of P35544, 40S ribosomal protein S30
0.177823	EPRS	Bifunctional glutamate/proline--tRNA ligase
0.1782	SUMO2	Isoform of P61956, Isoform 2 of Small ubiquitin-related modifier 2
0.178696	API5	Isoform of Q9BZZ5, Isoform 2 of Apoptosis inhibitor 5
0.179321	TRIP13	Pachytene checkpoint protein 2 homolog
0.179329	ATP1A1	Isoform of P05023, Isoform 4 of Sodium/potassium-transporting ATPase subunit alpha-1
0.179538	HNRNPC	Isoform of P07910, Isoform C1 of Heterogeneous nuclear ribonucleoproteins C1/C2
0.179992	CSTB	Cystatin-B
0.180063	TBCA	Tubulin-specific chaperone A
0.180155	PSMC5	26S protease regulatory subunit 8
0.180269	DDX3X	ATP-dependent RNA helicase DDX3X
0.180569	ARF4	ADP-ribosylation factor 4
0.180751	RPL27A	60S ribosomal protein L27a
0.181168	PSMD13	26S proteasome non-ATPase regulatory subunit 13
0.18171	CCT2	T-complex protein 1 subunit beta
0.181716	GARS	Glycine--tRNA ligase
0.182143	NCL	Nucleolin
0.182297	XRCC6	X-ray repair cross-complementing protein 6
0.182359	TUBB	Tubulin beta chain
0.182726	HSPH1	Heat shock protein 105 kDa
0.18295	AHCY	Adenosylhomocysteinase
0.183105	HNRNPK	Isoform of P61978, Isoform 3 of Heterogeneous nuclear ribonucleoprotein K
0.183272	HARS	Histidine--tRNA ligase, cytoplasmic
0.183423	VAPA	Isoform of Q9P0L0, Isoform 2 of Vesicle-associated membrane protein-associated protein A
0.183435	TFG	Isoform of Q92734, Isoform 2 of Protein TFG
0.18353	RAN	GTP-binding nuclear protein Ran
0.183658	TPD52L2	Isoform of O43399, Isoform 5 of Tumor protein D54
0.18391	EIF3I	Eukaryotic translation initiation factor 3 subunit I
0.183923	RPS28	40S ribosomal protein S28
0.184259	DDX1	ATP-dependent RNA helicase DDX1
0.184506	RPS7	40S ribosomal protein S7
0.184572	USP5	Isoform of P45974, Isoform Short of Ubiquitin carboxyl-terminal hydrolase 5
0.184708	YWHAB	Isoform of P31946, Isoform Short of 14-3-3 protein beta/alpha
0.185042	IPO5	Isoform of O00410, Isoform 3 of Importin-5
0.185237	LDHA	Isoform of P00338, Isoform 3 of L-lactate dehydrogenase A chain
0.185929	PFAS	Phosphoribosylformylglycinamidine synthase
0.18593	VARS	Valine--tRNA ligase
0.185932	PABPC4	Isoform of Q13310, Isoform 2 of Polyadenylate-binding protein 4
0.185945	RPL35A	60S ribosomal protein L35a
0.186233	RPS6	40S ribosomal protein S6
0.18647	YWHAG	14-3-3 protein gamma
0.187121	SNRNP70	U1 small nuclear ribonucleoprotein 70 kDa
0.187159	RAD23B	UV excision repair protein RAD23 homolog B
0.18722	PRDX1	Peroxiredoxin-1
0.187761	PTBP1	Isoform of P26599, Isoform 2 of Polypyrimidine tract-binding protein 1
0.187774	EIF5B	Eukaryotic translation initiation factor 5B
0.18878	ACP1	Low molecular weight phosphotyrosine protein phosphatase
0.188789	UBA1	Isoform of P22314, Isoform 2 of Ubiquitin-like modifier-activating enzyme 1
0.189164	LMNA	Prelamin-A/C
0.189192	RPL11	Isoform of P62913, Isoform 2 of 60S ribosomal protein L11
0.190596	RPS14	40S ribosomal protein S14
0.19065	TUFM	Elongation factor Tu, mitochondrial
0.190728	SF3B2	Splicing factor 3B subunit 2
0.190738	RANGAP1	Ran GTPase-activating protein 1
0.191198	PFDN1	Prefoldin subunit 1
0.191226	OLA1	Obg-like ATPase 1
0.191263	HNRNPA1	Isoform of P09651, Isoform A1-A of Heterogeneous nuclear ribonucleoprotein A1
0.191909	RPL29	60S ribosomal protein L29
0.192608	CDK1	Cyclin-dependent kinase 1
0.193057	RPL6	60S ribosomal protein L6
0.193366	FBL	rRNA 2'-O-methyltransferase fibrillarin
0.193462	HADHB	Isoform of P55084, Isoform 2 of Trifunctional enzyme subunit beta, mitochondrial
0.193719	NOP2	Isoform of P46087, Isoform 2 of Probable 28S rRNA (cytosine(4447)-C(5))-methyltransferase
0.193752	NASP	Nuclear autoantigenic sperm protein
0.193784	STRAP	Isoform of Q9Y3F4, Isoform 2 of Serine-threonine kinase receptor-associated protein
0.193853	RBM8A	Isoform of Q9Y5S9, Isoform 2 of RNA-binding protein 8A
0.19386	TMPO	Lamina-associated polypeptide 2, isoform alpha
0.193894	COPG1	Coatomer subunit gamma-1
0.194102	PITPNB	Isoform of P48739, Isoform 2 of Phosphatidylinositol transfer protein beta isoform
0.194541	LDHB	L-lactate dehydrogenase B chain
0.194705	RBM14	RNA-binding protein 14
0.194801	VCL	Isoform of P18206, Isoform 1 of Vinculin
0.194844	AHNAK	Neuroblast differentiation-associated protein AHNAK
0.194965	GSTO1	Glutathione S-transferase omega-1
0.195372	NMT1	Glycylpeptide N-tetradecanoyltransferase 1
0.195557	DARS	Aspartate--tRNA ligase, cytoplasmic
0.195919	SRSF9	Serine/arginine-rich splicing factor 9
0.196177	CLNS1A	Methylosome subunit pICln

## Sheet: Description
Core proteome of the 434 single-cell measurements. Proteins have been ranked across the full data set by coefficient of variation and the top 200 with the least variation were defined as such.
